# Supplementary material for: Preparation of Phenolic Aerogel/Quartz Fiber Composites Modified with POSS: Low Density, High Strength and Thermal Insulation
Source: Polymers (Basel). 2026 Jan 31;18(3):387. doi: 10.3390/polym18030387 (PMC12899982; doi:10.3390/polym18030387)
Supplement: Supplementary file 1 [file polymers-18-00387-s001.zip]

Archive with 1 entries (1 files):
- polymers-4068842-supplementary.pdf
